# Supplementary material for: Deep learning-based prediction of gene expression from histopathology identifies NR5A1 as a candidate biomarker and druggable target in high-grade serous ovarian carcinoma
Source: J Ovarian Res. 2026 Jun 11;19:210. doi: 10.1186/s13048-026-02166-y (PMC13262399; doi:10.1186/s13048-026-02166-y)
Supplement: Supplementary file 2 — Supplementary Material 2. Supplementary Table-1: Candidate genes, RefSeq identifiers, and primers sequences details for RT-qPCR validation of candidate genes in the independent HGSOC cohort. Supplementary Table-2: MoCo v2 Architecture, training hyperparameters, and augmentation settings used for self-supervised representation learning. Supplementary Table-3: Hyperparameters and evaluation settings for multi-output Random Forest regression used for transcriptome prediction. Supplementary Table-4: Ligand library used for SF-1 molecular docking and corresponding docking scores. Supplementary Table-5: Top genes ranked by cross-validated Pearson correlation between predicted and observed RNA-sequencing expression values in the TCGA HGSOC cohort. Functional annotations reflect established biological roles relevant to ovarian cancer and tumor biology. Validation status indicates experimental assessment by RT-qPCR in the independent HGSOC cohort. [file 13048_2026_2166_MOESM2_ESM.xlsx]

## Sheet: Index
Deep Learning-Based Prediction of Gene Expression from Histopathology Identifies NR5A1 as a Candidate Biomarker and Druggable Target in High-Grade Serous Ovarian Carcinoma Prakash Lingasamy1,2†, Marta Ostrowska-Leśko3†, Pantelis Tsakalis4, Naisarg Patel2,5, Ilias Chamatidis4, Sajitha Lulu Sudhakaran5, Joanna Kubik 6, Marcin Bobiński 3, Nikos Lagaros4, Andres Salumets2,7,8*, Vijayachitra Modhukur2…
Supplementary Table-1	Candidate genes, RefSeq identifiers, and primers sequences details for RT-qPCR validation of candidate genes in the independent HGSOC cohort.
Supplementary Table-2	MoCo v2 Architecture, training hyperparameters, and augmentation settings used for self-supervised representation learning.
Supplementary Table-3	Hyperparameters and evaluation settings for multi-output Random Forest regression used for transcriptome prediction.
Supplementary Table-4	Ligand library used for NR5A1 molecular docking and corresponding docking scores
Supplementary Table-5	Top genes ranked by cross-validated Pearson correlation between predicted and observed RNA-sequencing expression values in the TCGA HGSOC cohort. Functional annotations reflect established biological roles relevant to ovarian cancer and tumor biology. Validation status indicates experimental assessment by RT-qPCR in the independent HGSOC cohort.

## Sheet: Supplementary Table-1
Supplementary Table-1	Candidate genes, RefSeq identifiers, and primers sequences details for RT-qPCR validation of candidate genes in the independent HGSOC cohort.
Gene Symbol	RefSeq	Sequence (5′ → 3′)
VEGFB	NM_003377.5	F: AAGGACAGTGCTGTGAAGCCAG	R: TGGAGTGGGATGGGTGATGTCA
SNF5	NM_003073.5	F: GGCATCAGAAGACCTACGCCTT	R: CTCCATCTCAGCGTCTGTCAGA
NR5A1	NM_004959.5	F: CCAGACCTTCATCTCCATCGTG	R: TGGCGGTAGATGTGGTCGAACA
SKI	NM_003036.4	F: CCTTCCGAAAAGGACAAGCCGT	R: GCTCTTTCTCACTCGCTGACAC
MEK2	NM_030662.4	F: GTGGTCACCAAAGTCCAGCACA	R: CACGATGTACGGCGAGTTGCAT
ZBTB7A	NM_015898.4	F: GCAACATCTGCAAGGTCCGCTT	R: TCTTCAGGTCGTAGTTGTGGGC
DGKZ	NM_201532.3	F: GCTTTCTCTGACTTCCTGATGGG	R: GGTTTCAGGTCCTGGATCTTGG
USP15	NM_006313.3	F: CCCTACACTGCTGTAAGGACCA	R: GAGGGAAGTTCTTGATCCTGGC
MMLT1	NM_005934.4	F: TGGTAATGCCCGAAGGAGCAGA	R: TTGCTGCTCTCCTTGTTGGCGT
ARMC8	NM_015396.6	F: GTGTAGAGCTGGAGCAATTCGG	R: AGGCAAGTGTCTCAGCTCCTTC
HCFC1	NM_005334.3	F: TGATGTCGGTGGTCCAGACCAA	R: TTGCCATCTGCTGAGGTCACCA
STRN4	NM_013403.3	F: CAGAACTGCGAGGACGAAGACA	R: CTCAGAGTCGTCTTCCTCATCC
SEC22L2	NM_012430.5	F: GCAGACGGAAATCAAGCTGAGG	R: CCTGACAGAGTTGCTGGTTCCA
HMGA1	NM_145899.3	F: GAAGTGCCAACACCTAAGAGACC	R: GGTTTCCTTCCTGGAGTTGTGG
SOX4	NM_003107.3	F: GACATGCACAACGCCGAGATCT	R: GTAGTCAGCCATGTGCTTGAGG
FOXO1	NM_002015.4	F: CTACGAGTGGATGGTCAAGAGC	R: CCAGTTCCTTCATTCTGCACACG
CDK2AP2	NM_005851.5	F: CGCTCCTTTCAGACCGCTGTTT	R: CCATCTCCTCTATGACTGACAGC
ACTB	NM_001101.5	F: CACCATTGGCAATGAGCGGTTC	R: AGGTCTTTGCGGATGTCCACGT
RNA18SN5	NR_003286.4	F: ACCCGTTGAACCCCATTCGTGA	R: GCCTCACTAAACCATCCAATCGG

## Sheet: Supplementary Table-2
Supplementary Table-2	MoCo v2 Architecture, training hyperparameters, and augmentation settings used for self-supervised representation learning.
Component	Parameter	Value	Notes
Backbone	Architecture	ResNet-50
Projection head	Layers	2048 → 2048 → 128	Discarded after training
Queue	Size	65536	Dynamic negative samples
Momentum coefficient	m	0.999	Key encoder update
Loss	Type	InfoNCE	τ = 0.2
Optimizer	Type	SGD	Momentum 0.9
Learning rate	Initial	0.03	Cosine annealing
Weight decay		1 × 10⁻⁴
Batch size		512	Mixed precision
Epochs		200
Augmentations			Color jitter, blur, flips, rotations, stain-preserving

## Sheet: Supplementary Table-3
Supplementary Table-3	Hyperparameters and evaluation settings for multi-output Random Forest regression used for transcriptome prediction.
Parameter	Value
Model	Random Forest Regressor
Trees (n_estimators)	500
Max depth	30
Min samples per leaf	2
Split Criterion	Mean squared error
Feature sampling	sqrt
Bootstrap sampling	Enabled
Multi-output mode	Enabled
Outputs	~6,400 genes
Cross-validation	5-fold (patient-level)
Normalization	Z-score per fold
Metric	Pearson correlation

## Sheet: Supplementary Table-4
Supplementary Table-4	Ligand library used for NR5A1 molecular docking and corresponding docking scores
Compound	Type/Source	PubChem CID	SMILES	Key Relevance to NR5A1/Steroidogenesis	Ovarian Cancer Activity	Reference (doi)	Score
Hinokinin	Lignan/Piper plants	442879	C1[C@@H]([C@H](C(=O)O1)CC2=CC3=C(C=C2)OCO3)CC4=CC5=C(C=C4)OCO5	Endocrine effects; potential SF-1 binder.	Inhibits tumor growth.	10.1016/0031-9422(89)80372-3	-8.986
Matairesinol	Lignan precursor/Flax, sesame (Sesamum indicum)	119205	COC1=C(C=CC(=C1)C[C@H]2COC(=O)[C@@H]2CC3=CC(=C(C=C3)O)OC)O	Precursor to enterolactone; influences NR-mediated steroid balance.	Anti-EMT/proliferation.	10.1007/bf00365298	-8.594
Cubebin	Lignan/Piper cubeba	117443	C1[C@@H]([C@H]([C@H](O1)O)CC2=CC3=C(C=C2)OCO3)CC4=CC5=C(C=C4)OCO5	NR modulator analog.	Anti-inflammatory in gynecologic models.	10.1080/14786419.2023.2177849	-8.58
Epigallocatechin Gallate	Catechin/Green tea	65064	C1[C@H]([C@H](OC2=CC(=CC(=C21)O)O)C3=CC(=C(C(=C3)O)O)O)OC(=O)C4=CC(=C(C(=C4)O)O)O	Epigenetic regulator; downregulates NR5A1 targets.	Apoptosis induction in ovarian cells.	10.1002/food.19880321030	-8.531
Burseranin	Neolignan/Bursera spp.	11234404	COC1=C2C[C@H]3COC(=O)[C@H]3[C@@H](C2=CC4=C1OCO4)C5=CC6=C(C=C5)OCO6	Similar biphenolic scaffold; NR binding.	Anti-proliferative.	10.3390/molecules24010008	-8.453
Curcumin	Polyketide/Turmeric	969516	COC1=C(C=CC(=C1)/C=C/C(=O)CC(=O)/C=C/C2=CC(=C(C=C2)O)OC)O	Modulates NRs; inhibits steroidogenesis.	Synergistic with platinum in HGSOC.	10.1111/bph.14816	-8.346
Arctigenin	Dibenzylbutyrolactone/Burdock root (Arctium lappa)	64981	COC1=C(C=C(C=C1)C[C@H]2COC(=O)[C@@H]2CC3=CC(=C(C=C3)O)OC)OC	Phytoestrogenic endocrine effects; downstream steroid enzyme inhibition.	Apoptosis via STAT3/PI3K.	10.1021/np8004166	-8.261
Nordihydroguaiaretic Acid (NDGA)	Lignan/Creosote bush	4534	CC(CC1=CC(=C(C=C1)O)O)C(C)CC2=CC(=C(C=C2)O)O	Antioxidant; phytoestrogenic steroid modulation.	Inhibits ovarian angiogenesis.	10.1016/j.carbpol.2025.124244	-8.154
8-Prenylnaringenin	Prenylated flavonoid/Hops	480764	CC(=CCC1=C2C(=C(C=C1O)O)C(=O)C[C@H](O2)C3=CC=C(C=C3)O)C	Potent ER binder; inhibits aromatase.	Suppresses ovarian estrogen signaling.	10.3390/plants12162935	-7.79
Obovatol	Neolignan/Magnolia obovata bark	100771	C=CCC1=CC=C(C=C1)OC2=CC(=CC(=C2O)O)CC=C	Hydrophobic/aromatic interactions; endocrine signaling overlap.	Anti-proliferative; Magnolia co-compound.	10.1111/j.1476-5381.2010.00659.x	-7.757
Coumestrol	Coumestan/Clover, soy sprouts	5281707	C1=CC2=C(C=C1O)OC3=C2C(=O)OC4=C3C=CC(=C4)O	Potent phytoestrogen; inhibits SF-1 activity.	Anti-estrogenic in ovarian models.	10.1002/9780470744307.gat218	-7.723
Rosmarinic Acid	Phenolic acid/Rosemary	5281792	C1=CC(=C(C=C1C[C@H](C(=O)O)OC(=O)/C=C/C2=CC(=C(C=C2)O)O)O)O	Antioxidant; phytoestrogenic effects.	Suppresses ovarian inflammation.	10.3390/molecules28041845	-7.718
Podophyllotoxin	Aryl tetralin lignan/Podophyllum peltatum	10607	COC1=CC(=CC(=C1OC)OC)[C@H]2[C@@H]3[C@H](COC3=O)[C@H](C4=CC5=C(C=C24)OCO5)O	Basis for chemo drugs; NR-modulating derivatives.	Anti-proliferative in ovarian models.	10.3109/10408447709082600	-7.714
Enterolactone	Mammalian lignan metabolite/Flax	114739	C1[C@H]([C@@H](C(=O)O1)CC2=CC(=CC=C2)O)CC3=CC(=CC=C3)O	Direct phytoestrogen; SERM-like modulation of steroid pathways.	Potent ovarian inhibition/apoptosis.	10.1080/14786419.2024.2331606	-7.529
Nyasicoside	Biphenolic neolignan; isolated from Magnolia officinalis bark	72303	C=CCC1=CC(=C(C=C1)O)C2=CC(=C(C=C2)O)CC=C	Modulate steroidogenic pathways indirectly by suppressing signaling axes	Anti-proliferative.	10.1016/j.jep.2024.119007	-7.527
Apigenin	Flavone/Parsley, chamomile	5280443	C1=CC(=CC=C1C2=CC(=O)C3=C(C=C(C=C3O2)O)O)O	Phytoestrogenic; inhibits CYP19A1.	Anti-metastatic in ovarian xenografts.	10.1002/biuz.19840140514	-7.339
4-O-Methylhonokiol	Neolignan derivative/Magnoliaspp.	155160	COC1=C(C=C(C=C1)C2=C(C=CC(=C2)CC=C)O)CC=C	Enhanced lipophilicity for pocket penetration; steroidogenic influence.	Potent apoptosis induction in gynecologic models.	10.1021/acs.jafc.0c01475	-7.28
Caffeic Acid Phenethyl Ester (CAPE)	Phenolic ester/Honeybee propolis	108042	C1=CC=C(C=C1)CCOC(=O)C=CC2=CC(=C(C=C2)O)O	NF-κB modulator; indirect NR5A1 inhibition.	Anti-metastatic in HGSOC.	10.1039/d5md00284b	-7.219
Epicatechin	Flavan-3-ol/Tea, cocoa	72276	C1[C@H]([C@H](OC2=CC(=CC(=C21)O)O)C3=CC(=C(C=C3)O)O)O	Antioxidant; phytoestrogenic protection.	Reduces oxidative stress in ovarian cancers.	10.1016/j.bmcl.2003.09.018	-7.211
Kaempferol	Flavonol/Broccoli, tea	5280863	C1=CC(=CC=C1C2=C(C(=O)C3=C(C=C(C=C3O2)O)O)O)O	Phytoestrogenic; inhibits aromatase (downstream of NR5A1).	Suppresses ovarian cell invasion.	10.1002/food.19880321030	-7.068
Luteolin	Flavone/Celery, thyme	5280445	C1=CC(=C(C=C1C2=CC(=O)C3=C(C=C(C=C3O2)O)O)O)O	Antioxidant; modulates NR5A1 downstream.	Inhibits ovarian cell migration.	10.1002/food.19880321030	-7.067
Magnolol	Neolignan/Magnolia officinalisbark	72300	C=CCC1=CC(=C(C=C1)O)C2=C(C=CC(=C2)CC=C)O	Phytoestrogenic; inhibits SF-1-mediated steroidogenesis in H295R cells.	Inhibits proliferation/migration; synergizes with honokiol.	10.1016/j.jep.2012.10.051	-7.002
Genistein	Isoflavone phytoestrogen/Soy (Glycine max)	5280961	C1=CC(=CC=C1C2=COC3=CC(=CC(=C3C2=O)O)O)O	Binds orphan NRs; downregulates steroidogenic genes.	Growth inhibition in HGSOC.	10.1002/9780470744307.gat218	-6.985
Formononetin	Isoflavone/Red clover	5280378	COC1=CC=C(C=C1)C2=COC3=C(C2=O)C=CC(=C3)O	Phytoestrogenic; influences NR5A1 target genes.	Inhibits ovarian metastasis.	10.1016/j.neuro.2025.103368	-6.945
Quercetin	Flavonol/Onions, apples	5280343	C1=CC(=C(C=C1C2=C(C(=O)C3=C(C=C(C=C3O2)O)O)O)O)O	Multiple NR affinities; steroidogenesis modulation.	Synergistic EMT inhibition.	10.3390/cancers11111742	-6.921
(-)-Cubebinin	Lignan/Piper cubeba	44575401	COC1=CC(=CC(=C1OC)OC)C[C@H]2COC([C@@H]2CC3=CC(=C(C(=C3)OC)OC)OC)O	Steroid pathway influence.	Antioxidant protection.	10.1021/np0401765	-6.885
Morin	Flavonol/Osage orange	5281670	C1=CC(=C(C=C1O)O)C2=C(C(=O)C3=C(C=C(C=C3O2)O)O)O	Binds orphan NRs; steroid modulation.	Inhibits HGSOC growth.	10.1071/ch9640428	-6.846
Equol	Isoflavone metabolite/Soy (gut-derived)	91469	C1[C@H](COC2=C1C=CC(=C2)O)C3=CC=C(C=C3)O	SERM; downregulates NR5A1 targets.	Suppresses HGSOC proliferation.	10.1080/27697061.2025.2541839	-6.803
Daidzein	Isoflavone phytoestrogen/Soy	5281708	C1=CC(=CC=C1C2=COC3=C(C2=O)C=CC(=C3)O)O	SERM-like; modulates estrogen synthesis pathways.	Reduces ovarian tumor progression.	10.1002/9780470744307.gat218	-6.736
Medioresinol	Lignan/Wheat bran	181681	COC1=CC(=CC(=C1O)OC)[C@@H]2[C@H]3CO[C@@H]([C@H]3CO2)C4=CC(=C(C=C4)O)OC	Phytoestrogenic; steroid pathway influence.	Reduces ovarian EMT.	10.26355/eurrev_202310_33947	-6.726
Lariciresinol	Lignan/Seeds, grains (e.g., rye)	332427	COC1=C(C=CC(=C1)C[C@H]2CO[C@@H]([C@H]2CO)C3=CC(=C(C=C3)O)OC)O	Converts to enterolignans; cancer-protective via hormone modulation.	Dietary anti-inflammatory.	10.1016/0305-1978(94)00066-P	-6.551
Resveratrol	Stilbene/Grapes	445154	C1=CC(=CC=C1/C=C/C2=CC(=CC(=C2)O)O)O	NR modulator; downregulates steroidogenic genes.	Induces apoptosis in HGSOC.	10.3390/plants12162935	-6.522
Arctiin	Glycosylated lignan/Burdock, Forsythia	100528	COC1=C(C=C(C=C1)C[C@H]2COC(=O)[C@@H]2CC3=CC(=C(C=C3)O[C@H]4[C@@H]([C@H]([C@@H]([C@H](O4)CO)O)O)O)OC)OC	Phytoestrogenic; inhibits steroidogenic enzymes indirectly.	Anti-proliferative in breast/ovarian.	10.1016/j.phytochem.2015.06.021	-6.245
Wuweizisu C	Dibenzocyclooctadiene/Schisandra	443027	C[C@@H]1CC2=CC3=C(C(=C2C4=C(C5=C(C=C4C[C@@H]1C)OCO5)OC)OC)OCO3	Steroid pathway interference.	Anti-inflammatory in cancers.	10.1016/j.bioorg.2022.105992	-6.207
Glycitein	Isoflavone/Soy	5317750	COC1=C(C=C2C(=C1)C(=O)C(=CO2)C3=CC=C(C=C3)O)O	Weak ER binder; modulates steroidogenesis.	Reduces tumor growth in xenografts.	10.1002/9780470744307.gat218	-6.064
Biochanin A	Isoflavone/Red clover	5280373	COC1=CC=C(C=C1)C2=COC3=CC(=CC(=C3C2=O)O)O	ER modulator; reduces steroid hormone synthesis.	Anti-proliferative in HGSOC.	10.2134/jeq2010.0121	-6.002
Myristicin	Allylbenzene neolignan-like/Nutmeg (Myristica fragrans)	4276	COC1=CC(=CC2=C1OCO2)CC=C	Aromatic scaffold for potential LBD fit; endocrine effects.	Anti-proliferative in gynecologic cancers.	10.3390/molecules26195914	-5.754
Schisanwilsonin G	Dibenzocyclooctadiene lignan/Schisandra spp.	45484639	C[C@H]1CC2=CC(=C(C(=C2C3=C(C(=C(C=C3[C@@H]([C@]1(C)O)OC(=O)C4=CC=CC=C4)OC)OC)OC)O)OC)O	Antitumor activity; phytoestrogenic potential for NR modulation.	Anti-cancer via apoptosis induction.	10.1080/14786419.2020.1779268	-5.495
Schisandrin B	Dibenzocyclooctadiene/Schisandra chinensis fruit	108130	CC1CC2=CC3=C(C(=C2C4=C(C(=C(C=C4CC1C)OC)OC)OC)OC)OCO3	Nrf2 activation; potential steroidogenic modulation.	Anti-inflammatory in cancers.	10.1007/s12272-017-0902-5	-5.159
Gomisin A	Dibenzocyclooctadiene/Schisandra	15608605	C[C@H]1CC2=CC3=C(C(=C2C4=C(C(=C(C=C4C[C@@]1(C)O)OC)OC)OC)OC)OCO3	NR modulator; anti-estrogenic.	Suppresses ovarian proliferation.	10.1111/cbdd.70014	-4.905
Sulforaphane	Isothiocyanate/Broccoli sprouts	5350	CS(=O)CCCCN=C=S	Epigenetic modulator; downregulates NR5A1.	Induces apoptosis in ovarian lines.	10.1080/15592294.2025.2491316	-4.319
Schisandrol A	Dibenzocyclooctadiene/Schisandra	11102092	C[C@H]1CC2=CC(=C(C(=C2C3=C(C(=C(C=C3C[C@@]1(C)O)OC)OC)OC)OC)OC)OC	Adaptogenic; hormone modulation.	Antioxidant in ovarian tissues.	10.3389/fphar.2021.785353	-4.273
Epiyangambin	Lignan/Plants (novel)	10049223	COC1=CC(=CC(=C1OC)OC)[C@H]2[C@H]3CO[C@@H]([C@H]3CO2)C4=CC(=C(C(=C4)OC)OC)OC	Steroidogenic inhibition potential.	Apoptosis induction.	10.3390/molecules21060652	-3.534
Angeloylgomisin H	Dibenzocyclooctadiene/Schisandra	26204131	C/C=C(/C)\C(=O)OC1=C2C(=CC(=C1OC)OC)C[C@@H]([C@@](CC3=CC(=C(C(=C32)OC)OC)OC)(C)O)C	Phytoestrogenic potential.	Inhibits tumor invasion.	10.1007/s12272-017-0902-5	-3.069
Pinoresinol	Furofuran lignan/Olive oil, pine nuts	73399	COC1=C(C=CC(=C1)[C@@H]2[C@H]3CO[C@@H]([C@H]3CO2)C4=CC(=C(C=C4)O)OC)O	Enterolactone precursor; phytoestrogenic activity.	Antioxidant/inflammation reduction.	10.1016/0031-9422(79)80188-0	-1.584
Patentiflorin A	Neolignan/Patrinia spp. herbs	11785812	C[C@@H]1[C@H]([C@@H]([C@H]([C@@H](O1)OC2=C3COC(=O)C3=C(C4=CC(=C(C=C42)OC)OC)C5=CC6=C(C=C5)OCO6)O)O)O	Antitumor; potential steroid pathway interference.	Protective against colon/ovarian cancers.	10.1016/j.phrs.2019.104284	0.641
Sesamin	Furofuran lignan/Sesame seeds	72307	C1[C@H]2[C@H](CO[C@@H]2C3=CC4=C(C=C3)OCO4)[C@H](O1)C5=CC6=C(C=C5)OCO6	Lipid/steroidogenesis modulation; potential NR5A1 crosstalk.	Anti-angiogenic/metastatic.	10.1002/ptr.5194|10.1002/ptr.849	0.723
Syringaresinol	Lignan/Fruits, grains	100067	COC1=CC(=CC(=C1O)OC)C2C3COC(C3CO2)C4=CC(=C(C(=C4)OC)O)OC	Enterolignan precursor; hormone balance.	Anti-inflammatory in ovarian tissues.	10.1002/cbdv.202500352	3.515
Ursolic Acid	Triterpenoid/Apples, herbs	64945	C[C@@H]1CC[C@@]2(CC[C@@]3(C(=CC[C@H]4[C@]3(CC[C@@H]5[C@@]4(CC[C@@H](C5(C)C)O)C)C)[C@@H]2[C@H]1C)C)C(=O)O	NR modulator; inhibits steroid enzymes.	Anti-proliferative in ovarian models.	10.3390/molecules27020483	9.582
Yangambin	Lignan/Piper plants	443028	COC1=CC(=CC(=C1OC)OC)[C@@H]2[C@H]3CO[C@@H]([C@H]3CO2)C4=CC(=C(C(=C4)OC)OC)OC	Phytoestrogenic; hormone balance.	Reduces ovarian metastasis.	10.3390/metabo15090567	19.643

## Sheet: Supplementary Table-5
Supplementary Table-5	Top genes ranked by cross-validated Pearson correlation between predicted and observed RNA-sequencing expression values in the TCGA HGSOC cohort. Functional annotations reflect established biological roles relevant to ovarian cancer and tumor biology. Validation status indicates experimental assessment by RT-qPCR in the independent HGSOC cohort.
Rank	Gene Symbol	Pearson r	Molecular Class	Primary Biological Function	Relevance to HGSOC / Cancer Biology	Validation Status
1	NR5A1	0.58	Transcription factor	Steroidogenesis, metabolic regulation	Endocrine signaling; associated with platinum response in this study	RT-qPCR validated
2	VEGFB	0.55	Growth factor	Angiogenesis, vascular remodeling	Tumor vascularization and progression	RT-qPCR validated
3	FOXO1	0.53	Transcription factor	Cell survival, apoptosis, stress response	Chemotherapy response and cell fate regulation	RT-qPCR validated
4	HCFC1	0.51	Chromatin regulator	Transcriptional and cell-cycle regulation	Links epigenetic control to tumor proliferation	RT-qPCR validated
5	DGKZ	0.5	Kinase	Lipid signaling, DAG metabolism	Cancer-associated metabolic signaling	RT-qPCR validated
6	SOX4	0.49	Transcription factor	Developmental signaling, EMT	Promotes invasion and metastasis in ovarian cancer	RT-qPCR validated
7	HMGA1	0.48	Chromatin-binding protein	Chromatin remodeling, transcriptional control	Associated with aggressive tumor phenotypes	RT-qPCR validated
8	ZBTB7A	0.47	Transcriptional repressor	Metabolic and oncogenic transcription control	Linked to tumor growth and metabolic adaptation	RT-qPCR validated
9	USP15	0.46	Deubiquitinase	Protein stability, TGF-β signaling	Regulates oncogenic signaling pathways	RT-qPCR validated
10	STRN4	0.45	Scaffolding protein	Signal transduction, cytoskeletal organization	Implicated in tumor cell signaling	RT-qPCR validated
11	SKI	0.44	Transcriptional coregulator	TGF-β pathway inhibition	Modulates growth and differentiation signals	RT-qPCR validated
12	MEK2 (MAP2K2)	0.43	Kinase	MAPK signaling	Central regulator of proliferation pathways	RT-qPCR validated
13	ARMC8	0.42	Structural protein	Cell adhesion and migration	Associated with tumor invasiveness	RT-qPCR validated
14	SEC22L2	0.41	Vesicle trafficking protein	ER-Golgi transport	Implicated in cellular stress responses	RT-qPCR validated
15	CDK2AP2	0.4	Cell-cycle regulator	CDK modulation, proliferation control	Cell-cycle regulation in cancer	RT-qPCR validated
*Genes are ranked based on cross-validated prediction performance; correlation values reflect model predictability and not expression magnitude
